# Supplementary material for: Mathematical modelling of Echinococcus multilocularis abundance in foxes in Zurich, Switzerland
Source: Parasit Vectors. 2017 Jan 11;10:21. doi: 10.1186/s13071-016-1951-1 (PMC5225524; doi:10.1186/s13071-016-1951-1)
Supplement: Additional file 1: Data S1. — File containing original data. (XLSX 20 kb) [file 13071_2016_1951_MOESM1_ESM.xlsx]

## Sheet: Urban
days	zone	Abun	years
47	urban	0	0.128679
47	urban	0	0.128679		Save each sheet as abunU.csv, abunB.csv and abunP.csv before importing into R
47	urban	0	0.128679
52	urban	0	0.142368
53	urban	0	0.145106
58	urban	0	0.158795
61	urban	0	0.167009
75	urban	0	0.205339
78	urban	0	0.213552
79	urban	0	0.21629
80	urban	0	0.219028
87	urban	0	0.238193
89	urban	0	0.243669
90	urban	0	0.246407
91	urban	0	0.249144
92	urban	0	0.251882
94	urban	0	0.257358
98	urban	0	0.268309
99	urban	0	0.271047
99	urban	0	0.271047
101	urban	1	0.276523
101	urban	0	0.276523
103	urban	0	0.281999
103	urban	0	0.281999
105	urban	0	0.287474
107	urban	0	0.29295
108	urban	0	0.295688
109	urban	0	0.298426
110	urban	0	0.301164
114	urban	0	0.312115
115	urban	0	0.314853
116	urban	0	0.317591
120	urban	0	0.328542
124	urban	3061	0.339493
124	urban	0	0.339493
124	urban	0	0.339493
126	urban	0	0.344969
126	urban	0	0.344969
126	urban	0	0.344969
128	urban	0	0.350445
131	urban	0	0.358658
132	urban	0	0.361396
135	urban	0	0.36961
140	urban	0	0.383299
142	urban	0	0.388775
144	urban	0	0.394251
146	urban	0	0.399726
146	urban	0	0.399726
150	urban	0	0.410678
154	urban	0	0.421629
159	urban	1	0.435318
159	urban	0	0.435318
159	urban	0	0.435318
160	urban	0	0.438056
167	urban	1	0.457221
174	urban	7450	0.476386
176	urban	0	0.481862
183	urban	0	0.501027
194	urban	0	0.531143
195	urban	0	0.533881
196	urban	34720	0.536619
198	urban	0	0.542094
200	urban	0	0.54757
200	urban	0	0.54757
207	urban	1	0.566735
215	urban	1184	0.588638
216	urban	13	0.591376
217	urban	0	0.594114
220	urban	0	0.602327
225	urban	17	0.616016
237	urban	0	0.648871
238	urban	0	0.651608
240	urban	0	0.657084
244	urban	0	0.668036
245	urban	0	0.670773
246	urban	0	0.673511
248	urban	22	0.678987
252	urban	0	0.689938
256	urban	0	0.70089
277	urban	11	0.758385
279	urban	3	0.76386
281	urban	0	0.769336
286	urban	16920	0.783025
286	urban	0	0.783025
286	urban	0	0.783025
287	urban	0	0.785763
290	urban	13	0.793977
294	urban	46	0.804928
297	urban	0	0.813142
297	urban	0	0.813142
299	urban	32	0.818617
307	urban	0	0.84052
310	urban	29	0.848734
312	urban	104	0.854209
314	urban	0	0.859685
314	urban	0	0.859685
315	urban	144	0.862423
315	urban	0	0.862423
319	urban	0	0.873374
333	urban	0	0.911704
333	urban	0	0.911704
350	urban	0	0.958248
354	urban	0	0.969199
413	urban	0	1.13073
413	urban	0	1.13073
457	urban	0	1.2512
477	urban	0	1.30595
480	urban	0	1.31417
485	urban	0	1.32786
495	urban	0	1.35524
523	urban	0	1.4319
533	urban	0	1.45927
562	urban	0	1.53867
563	urban	0	1.54141
598	urban	164	1.63723
602	urban	0	1.64819
675	urban	0	1.84805
680	urban	45020	1.86174
690	urban	0	1.88912
696	urban	0	1.90554
709	urban	0	1.94114
710	urban	0	1.94387
762	urban	0	2.08624
814	urban	0	2.22861
820	urban	0	2.24504
850	urban	0	2.32717
870	urban	0	2.38193
878	urban	0	2.40383
885	urban	0	2.423
1032	urban	89	2.82546
1043	urban	0	2.85558
1330	urban	0	3.64134
1332	urban	0	3.64682
1376	urban	0	3.76728
1427	urban	0	3.90691
1514	urban	0	4.14511
1756	urban	0	4.80767
1763	urban	0	4.82683
1934	urban	0	5.295
2075	urban	0	5.68104
2133	urban	0	5.83984
2431	urban	0	6.65572
2508	urban	0	6.86653
2731	urban	0	7.47707
2795	urban	0	7.65229
2842	urban	0	7.78097

## Sheet: Border
Age_days	Zone	Abun	years
35	border	0	0.0958248
35	border	0	0.0958248
48	border	67	0.131417
54	border	0	0.147844
66	border	0	0.180698
67	border	0	0.183436
79	border	6204	0.21629
82	border	0	0.224504
83	border	0	0.227242
85	border	0	0.232717
86	border	0	0.235455
87	border	0	0.238193
88	border	0	0.240931
90	border	0	0.246407
91	border	105	0.249144
92	border	0	0.251882
92	border	0	0.251882
97	border	0	0.265572
97	border	0	0.265572
97	border	144	0.265572
97	border	0	0.265572
99	border	0	0.271047
102	border	0	0.279261
103	border	0	0.281999
107	border	0	0.29295
111	border	0	0.303901
113	border	0	0.309377
115	border	11172	0.314853
119	border	0	0.325804
120	border	0	0.328542
127	border	20000	0.347707
130	border	0	0.355921
131	border	0	0.358658
131	border	1	0.358658
140	border	0	0.383299
144	border	0	0.394251
146	border	112	0.399726
147	border	0	0.402464
148	border	1800	0.405202
149	border	0	0.40794
152	border	0	0.416153
160	border	0	0.438056
166	border	0	0.454483
170	border	0	0.465435
173	border	50	0.473648
177	border	0	0.4846
179	border	148	0.490075
188	border	0	0.514716
194	border	11	0.531143
200	border	0	0.54757
203	border	0	0.555784
203	border	0	0.555784
210	border	0	0.574949
211	border	0	0.577687
214	border	0	0.5859
215	border	0	0.588638
216	border	11	0.591376
216	border	0	0.591376
221	border	0	0.605065
221	border	135	0.605065
225	border	1105	0.616016
226	border	5	0.618754
226	border	0	0.618754
227	border	0	0.621492
231	border	3000	0.632444
231	border	0	0.632444
238	border	0	0.651608
239	border	0	0.654346
240	border	1017	0.657084
247	border	7	0.676249
250	border	0	0.684463
250	border	3000	0.684463
253	border	0	0.692676
259	border	0	0.709103
261	border	0	0.714579
265	border	0	0.72553
271	border	1120	0.741958
276	border	2	0.755647
277	border	0	0.758385
280	border	12328	0.766598
280	border	5343	0.766598
280	border	0	0.766598
281	border	7020	0.769336
281	border	100	0.769336
281	border	1	0.769336
284	border	0	0.77755
289	border	31	0.791239
295	border	10	0.807666
298	border	396	0.81588
299	border	0	0.818617
300	border	2430	0.821355
300	border	30	0.821355
302	border	384	0.826831
307	border	0	0.84052
307	border	0	0.84052
309	border	31	0.845996
309	border	0	0.845996
310	border	0	0.848734
311	border	150	0.851472
313	border	707	0.856947
314	border	15	0.859685
315	border	0	0.862423
322	border	2	0.881588
324	border	0	0.887064
334	border	1716	0.914442
349	border	8	0.95551
355	border	118	0.971937
367	border	0	1.00479
381	border	0	1.04312
385	border	4	1.05407
427	border	0	1.16906
441	border	0	1.20739
443	border	2	1.21287
454	border	0	1.24298
455	border	0	1.24572
463	border	0	1.26762
476	border	0	1.30322
485	border	2	1.32786
504	border	0	1.37988
528	border	3	1.44559
546	border	0	1.49487
548	border	0	1.50034
569	border	8	1.55784
574	border	0	1.57153
603	border	0	1.65092
604	border	2	1.65366
615	border	0	1.68378
628	border	193	1.71937
642	border	0	1.7577
644	border	0	1.76318
652	border	15000	1.78508
656	border	0	1.79603
659	border	117	1.80424
669	border	540	1.83162
671	border	0	1.8371
673	border	0	1.84257
677	border	0	1.85352
678	border	0	1.85626
679	border	1	1.859
680	border	63	1.86174
689	border	5800	1.88638
693	border	18	1.89733
698	border	5720	1.91102
705	border	0	1.93018
807	border	0	2.20945
834	border	0	2.28337
862	border	0	2.36003
874	border	0	2.39288
875	border	3	2.39562
875	border	0	2.39562
936	border	490	2.56263
936	border	14	2.56263
972	border	0	2.66119
982	border	3	2.68857
986	border	0	2.69952
989	border	0	2.70773
991	border	18	2.71321
1005	border	0	2.75154
1007	border	0	2.75702
1028	border	2	2.81451
1031	border	299	2.82272
1036	border	28	2.83641
1036	border	0	2.83641
1037	border	2180	2.83915
1040	border	0	2.84736
1051	border	0	2.87748
1056	border	0	2.89117
1107	border	0	3.0308
1126	border	0	3.08282
1185	border	9	3.24435
1186	border	0	3.24709
1193	border	12	3.26626
1249	border	0	3.41958
1264	border	0	3.46064
1360	border	0	3.72348
1387	border	0	3.7974
1390	border	1	3.80561
1398	border	1968	3.82752
1404	border	2	3.84394
1410	border	0	3.86037
1419	border	0	3.88501
1555	border	0	4.25736
1605	border	0	4.39425
1649	border	1	4.51472
1660	border	540	4.54483
1703	border	0	4.66256
1750	border	6	4.79124
1770	border	2	4.846
1794	border	0	4.9117
1996	border	4	5.46475
2021	border	0	5.5332
2068	border	0	5.66188
2084	border	0	5.70568
2120	border	0	5.80424
2212	border	0	6.05613
2391	border	240	6.5462
2454	border	0	6.71869
2577	border	3447	7.05544
2645	border	5	7.24162
3256	border	1	8.91444

## Sheet: Periurban
Age_days	Zone	Abun	years
87	periurban	0	0.238193
92	periurban	0	0.251882
102	periurban	0	0.279261
102	periurban	0	0.279261
105	periurban	0	0.287474
106	periurban	26	0.290212
106	periurban	2	0.290212
119	periurban	0	0.325804
153	periurban	24	0.418891
155	periurban	0	0.424367
159	periurban	0	0.435318
193	periurban	303	0.528405
208	periurban	0	0.569473
218	periurban	5	0.596851
223	periurban	0	0.610541
236	periurban	5	0.646133
238	periurban	54	0.651608
238	periurban	0	0.651608
240	periurban	27030	0.657084
240	periurban	6	0.657084
241	periurban	8274	0.659822
243	periurban	0	0.665298
245	periurban	0	0.670773
246	periurban	8	0.673511
248	periurban	33242	0.678987
248	periurban	0	0.678987
250	periurban	4790	0.684463
250	periurban	1875	0.684463
251	periurban	6	0.687201
251	periurban	0	0.687201
251	periurban	495	0.687201
251	periurban	0	0.687201
252	periurban	7	0.689938
256	periurban	948	0.70089
256	periurban	0	0.70089
258	periurban	0	0.706366
258	periurban	0	0.706366
259	periurban	7371	0.709103
264	periurban	3	0.722793
264	periurban	1	0.722793
266	periurban	8436	0.728268
270	periurban	0	0.73922
271	periurban	2223	0.741958
280	periurban	937	0.766598
282	periurban	25954	0.772074
282	periurban	6	0.772074
283	periurban	6	0.774812
287	periurban	0	0.785763
290	periurban	892	0.793977
291	periurban	58	0.796715
292	periurban	0	0.799452
294	periurban	3689	0.804928
294	periurban	892	0.804928
294	periurban	0	0.804928
294	periurban	41	0.804928
296	periurban	125	0.810404
297	periurban	3971	0.813142
299	periurban	0	0.818617
300	periurban	175	0.821355
300	periurban	30	0.821355
301	periurban	11	0.824093
301	periurban	0	0.824093
304	periurban	24	0.832307
304	periurban	0	0.832307
307	periurban	53	0.84052
307	periurban	8	0.84052
308	periurban	24150	0.843258
308	periurban	5377	0.843258
308	periurban	0	0.843258
311	periurban	1800	0.851472
311	periurban	0	0.851472
311	periurban	0	0.851472
313	periurban	160	0.856947
315	periurban	17	0.862423
316	periurban	104	0.865161
316	periurban	15	0.865161
316	periurban	3	0.865161
316	periurban	0	0.865161
318	periurban	4963	0.870637
318	periurban	0	0.870637
319	periurban	14	0.873374
320	periurban	26976	0.876112
320	periurban	1515	0.876112
326	periurban	17	0.892539
326	periurban	0	0.892539
330	periurban	6120	0.903491
331	periurban	2460	0.906229
331	periurban	0	0.906229
331	periurban	56970	0.906229
331	periurban	0	0.906229
332	periurban	4114	0.908966
332	periurban	23	0.908966
332	periurban	0	0.908966
332	periurban	1386	0.908966
332	periurban	161	0.908966
333	periurban	2570	0.911704
333	periurban	14	0.911704
333	periurban	0	0.911704
360	periurban	0	0.985626
457	periurban	5	1.2512
477	periurban	4	1.30595
527	periurban	157	1.44285
574	periurban	3	1.57153
583	periurban	0	1.59617
590	periurban	0	1.61533
601	periurban	0	1.64545
603	periurban	3	1.65092
604	periurban	1	1.65366
608	periurban	4	1.66461
614	periurban	208	1.68104
616	periurban	450	1.68652
616	periurban	8	1.68652
622	periurban	38	1.70294
622	periurban	0	1.70294
623	periurban	6	1.70568
623	periurban	0	1.70568
627	periurban	57	1.71663
640	periurban	294	1.75222
651	periurban	0	1.78234
655	periurban	1388	1.79329
656	periurban	9	1.79603
657	periurban	34	1.79877
659	periurban	66	1.80424
659	periurban	11	1.80424
660	periurban	510	1.80698
661	periurban	95	1.80972
666	periurban	1450	1.82341
666	periurban	9	1.82341
666	periurban	5	1.82341
669	periurban	2688	1.83162
671	periurban	4	1.8371
675	periurban	0	1.84805
676	periurban	2	1.85079
677	periurban	150	1.85352
677	periurban	2774	1.85352
677	periurban	51	1.85352
677	periurban	0	1.85352
680	periurban	120	1.86174
681	periurban	57	1.86448
682	periurban	0	1.86721
683	periurban	0	1.86995
683	periurban	0	1.86995
946	periurban	10	2.59001
954	periurban	1680	2.61191
973	periurban	143	2.66393
982	periurban	2	2.68857
993	periurban	204	2.71869
1016	periurban	0	2.78166
1020	periurban	180	2.79261
1021	periurban	483	2.79535
1025	periurban	0	2.8063
1025	periurban	0	2.8063
1035	periurban	432	2.83368
1035	periurban	0	2.83368
1036	periurban	1	2.83641
1040	periurban	0	2.84736
1040	periurban	0	2.84736
1046	periurban	0	2.86379
1048	periurban	1052	2.86927
1048	periurban	5	2.86927
1331	periurban	271	3.64408
1334	periurban	108	3.65229
1336	periurban	5	3.65777
1345	periurban	26	3.68241
1349	periurban	0	3.69336
1382	periurban	0	3.78371
1387	periurban	19344	3.7974
1393	periurban	310	3.81383
1396	periurban	142	3.82204
1397	periurban	0	3.82478
1397	periurban	0	3.82478
1401	periurban	63	3.83573
1404	periurban	1220	3.84394
1405	periurban	0	3.84668
1600	periurban	0	4.38056
1699	periurban	0	4.65161
1760	periurban	2	4.81862
1768	periurban	9	4.84052
1771	periurban	0	4.84873
1772	periurban	0	4.85147
2069	periurban	0	5.66461
2079	periurban	1669	5.69199
2107	periurban	28	5.76865
2141	periurban	0	5.86174
2814	periurban	0	7.70431
